# Supplementary material for: Low levels of HIV-1 drug resistance mutations in patients who achieved viral re-suppression without regimen switch: a retrospective study
Source: BMC Microbiol. 2020 Jan 20;20:17. doi: 10.1186/s12866-020-1706-1 (PMC6971913; doi:10.1186/s12866-020-1706-1)
Supplement: Supplementary file 2 — Additional file 2. Study Database. Unlinked database without personal identifiable data. [file 12866_2020_1706_MOESM2_ESM.xlsx]

## Sheet: Database
Patient ID	PRD_DRV/r	PRD_FPV/r	PRD_IDV/r	PRD_NFV	PRD_SQV/r	PRD_TPV/r	PRD_ATV/r	PRD_LPV/r	RTD_3TC	RTD_ABC	RTD_D4T	RTD_DDI	RTD_FTC	RTD_AZT	RTD_TDF	RTD_EFV	RTD_NVP	RTD_ETR	RTD_RPV	ResistantNow	ScoreATV/r	ScoreLPV/r	Score3TC	ScoreFTC	ScoreAZT	ScoreTDF	ScoreEFV	ScoreNVP	GSScore1Lnew	GSScore2Lnew	NRTI1mod	NRTI2	NNRTI3	ResDRM	ResNRTI	ResNRTI-M184V	ResNNRTI	ResPI	Adh_Initiation2F1	Adh_F1toFc	Adh_Fc2Suppression	Adh_6M_to_Genotype	Adh_Genotype_to_Suppression	Days_Ini_to_F1	Days_F1_to_Fc	Days_Fc_to_Suppression	Days_GEN_to_SUS	S1_RNAVload	LogS1
B01	Susceptible	Susceptible	Susceptible	Potential low-level resistance	Susceptible	Susceptible	Susceptible	Susceptible	Susceptible	Susceptible	Susceptible	Susceptible	Susceptible	Susceptible	Susceptible	Susceptible	Susceptible	Susceptible	Susceptible	0	1	1	1	1	1	1	1	1	3	3	AZT	3TC	NVP	2-No	2-No	2-No	2-No	2-No	98.2436	100	100	100	100	1708	169	512	685	5015.73	3.70033
B02	Susceptible	Susceptible	Susceptible	Potential low-level resistance	Susceptible	Susceptible	Susceptible	Susceptible	Susceptible	Susceptible	Susceptible	Susceptible	Susceptible	Susceptible	Susceptible	Susceptible	Susceptible	Susceptible	Susceptible	0	1	1	1	1	1	1	1	1	3	3	Mixed	3TC	NVP	2-No	2-No	2-No	2-No	2-No	99.8854	100	100	100	100	1745	170	146	315	3716.56	3.57014
B03	Susceptible	Susceptible	Susceptible	Potential low-level resistance	Susceptible	Susceptible	Susceptible	Susceptible	High-level resistance	Low-level resistance	Susceptible	Potential low-level resistance	High-level resistance	Susceptible	Susceptible	High-level resistance	High-level resistance	Potential low-level resistance	Low-level resistance	1	1	1	0	0	1	1	0	0	1	2	AZT	3TC	NVP	1-Yes	1-Yes	3-Only	1-Yes	2-No	75.2664	100	98.5401	95.082	99.3443	1314	169	137	305	6553.72	3.81649
B04	Susceptible	Susceptible	Susceptible	Potential low-level resistance	Susceptible	Susceptible	Susceptible	Susceptible	Susceptible	Susceptible	Susceptible	Susceptible	Susceptible	Susceptible	Susceptible	Susceptible	Susceptible	Susceptible	Susceptible	0	1	1	1	1	1	1	1	1	3	3	AZT	3TC	NVP	2-No	2-No	2-No	2-No	2-No	94.0962	100	100	95.082	100	1372	107	68	174	3565	3.55206
B05	Susceptible	Susceptible	Susceptible	Susceptible	Susceptible	Susceptible	Susceptible	Susceptible	Susceptible	Susceptible	Susceptible	Susceptible	Susceptible	Susceptible	Susceptible	Potential low-level resistance	Low-level resistance	Susceptible	Susceptible	0	1	1	1	1	1	1	0.75	0.5	2.5	3	AZT	3TC	NVP	1-Yes	2-No	2-No	1-Yes	2-No	100	100	100	100	100	402	146	386	531	13771	4.13897
B06	Susceptible	Susceptible	Susceptible	Potential low-level resistance	Susceptible	Susceptible	Susceptible	Susceptible	Susceptible	Susceptible	Susceptible	Susceptible	Susceptible	Susceptible	Susceptible	Susceptible	Susceptible	Potential low-level resistance	Low-level resistance	0	1	1	1	1	1	1	1	1	3	3	TDF	FTC	EFV	1-Yes	2-No	2-No	1-Yes	2-No	98.3099	100	85.0962	99.4536	91.5068	355	158	208	365	5069	3.70492
B07	Susceptible	Susceptible	Susceptible	Potential low-level resistance	Susceptible	Susceptible	Susceptible	Susceptible	Susceptible	Susceptible	Susceptible	Susceptible	Susceptible	Susceptible	Susceptible	Susceptible	Susceptible	Susceptible	Susceptible	0	1	1	1	1	1	1	1	1	3	3	TDF	FTC	NVP	2-No	2-No	2-No	2-No	2-No	93.3155	100	100	100	100	374	205	141	345	3644	3.56158
B08	Susceptible	Susceptible	Susceptible	Potential low-level resistance	Susceptible	Susceptible	Susceptible	Susceptible	Susceptible	Susceptible	Susceptible	Susceptible	Susceptible	Susceptible	Susceptible	Susceptible	Susceptible	Susceptible	Susceptible	0	1	1	1	1	1	1	1	1	3	3	TDF	FTC	NVP	2-No	2-No	2-No	2-No	2-No	94.9553	100	100	100	100	1566	143	169	311	3847.18	3.58514
B09	Susceptible	Susceptible	Susceptible	Potential low-level resistance	Susceptible	Susceptible	Susceptible	Susceptible	Susceptible	Susceptible	Susceptible	Susceptible	Susceptible	Susceptible	Susceptible	Susceptible	Susceptible	Susceptible	Susceptible	0	1	1	1	1	1	1	1	1	3	3	AZT	3TC	NVP	2-No	2-No	2-No	2-No	2-No	99.6797	100	98.9011	100	99.1304	1561	169	637	805	2412.01	3.38238
B10	Susceptible	Susceptible	Susceptible	Potential low-level resistance	Susceptible	Susceptible	Susceptible	Susceptible	Susceptible	Susceptible	Susceptible	Susceptible	Susceptible	Susceptible	Susceptible	Susceptible	Susceptible	Susceptible	Susceptible	0	1	1	1	1	1	1	1	1	3	3	TDF	FTC	NVP	2-No	2-No	2-No	2-No	2-No	95.666	90	94.4444	98.3607	92.4399	1569	130	162	291	176506	5.24676
B11	Susceptible	Susceptible	Susceptible	Potential low-level resistance	Susceptible	Susceptible	Susceptible	Susceptible	Susceptible	Susceptible	Susceptible	Susceptible	Susceptible	Susceptible	Susceptible	Susceptible	Susceptible	Susceptible	Susceptible	0	1	1	1	1	1	1	1	1	3	3	AZT	3TC	NVP	2-No	2-No	2-No	2-No	2-No	99.7868	100	100	99.4536	100	1407	176	169	344	4083.33	3.61101
B12	Susceptible	Susceptible	Susceptible	Potential low-level resistance	Susceptible	Susceptible	Susceptible	Susceptible	Susceptible	Susceptible	Susceptible	Susceptible	Susceptible	Susceptible	Susceptible	Susceptible	Susceptible	Susceptible	Susceptible	0	1	1	1	1	1	1	1	1	3	3	AZT	3TC	NVP	2-No	2-No	2-No	2-No	2-No	70.9536	74.2331	88.8235	98.9071	81.6265	1143	163	170	332	2720	3.43457
B13	Susceptible	Susceptible	Susceptible	Potential low-level resistance	Susceptible	Susceptible	Susceptible	Susceptible	Susceptible	Susceptible	Susceptible	Susceptible	Susceptible	Susceptible	Susceptible	Susceptible	Susceptible	Susceptible	Susceptible	0	1	1	1	1	1	1	1	1	3	3	AZT	3TC	NVP	2-No	2-No	2-No	2-No	2-No	100	100	100	100	100	1019	169	486	654	4959.16	3.69541
B14	Susceptible	Susceptible	Susceptible	Potential low-level resistance	Susceptible	Susceptible	Susceptible	Susceptible	Susceptible	Susceptible	Susceptible	Susceptible	Susceptible	Susceptible	Susceptible	Susceptible	Susceptible	Susceptible	Susceptible	0	1	1	1	1	1	1	1	1	3	3	TDF	FTC	NVP	2-No	2-No	2-No	2-No	2-No	75.227	100	100	100	100	771	169	174	342	2391.66	3.3787
B15	Susceptible	Susceptible	Susceptible	Potential low-level resistance	Susceptible	Susceptible	Susceptible	Susceptible	Susceptible	Susceptible	Susceptible	Susceptible	Susceptible	Susceptible	Susceptible	Susceptible	Susceptible	Susceptible	Susceptible	0	1	1	1	1	1	1	1	1	3	3	Mixed	FTC	NVP	2-No	2-No	2-No	2-No	2-No	98.6301	100	100	100	100	365	169	333	501	13703	4.13682
B16	Susceptible	Susceptible	Susceptible	Potential low-level resistance	Susceptible	Susceptible	Susceptible	Susceptible	Susceptible	Susceptible	Susceptible	Susceptible	Susceptible	Susceptible	Susceptible	Susceptible	Susceptible	Susceptible	Susceptible	0	1	1	1	1	1	1	1	1	3	3	AZT	3TC	NVP	2-No	2-No	2-No	2-No	2-No	100	100	100	100	100	350	169	164	332	33225.8	4.52148
B17	Susceptible	Susceptible	Susceptible	Low-level resistance	Susceptible	Susceptible	Susceptible	Susceptible	Susceptible	Susceptible	Susceptible	Susceptible	Susceptible	Susceptible	Susceptible	Susceptible	Susceptible	Susceptible	Susceptible	0	1	1	1	1	1	1	1	1	3	3	Mixed	3TC	EFV	1-Yes	2-No	2-No	2-No	1-Yes	97.8958	100	100	100	100	998	173	520	692	17609.5	4.24575
B18	Susceptible	Susceptible	Susceptible	Potential low-level resistance	Susceptible	Susceptible	Susceptible	Susceptible	Susceptible	Susceptible	Susceptible	Susceptible	Susceptible	Susceptible	Susceptible	Susceptible	Susceptible	Susceptible	Susceptible	0	1	1	1	1	1	1	1	1	3	3	TDF	FTC	NVP	2-No	2-No	2-No	2-No	2-No	81.2067	63.6842	77.634	89.6175	73.9726	1442	190	541	730	36586.4	4.56332
B19	Susceptible	Susceptible	Susceptible	Potential low-level resistance	Susceptible	Susceptible	Susceptible	Susceptible	Susceptible	Susceptible	Susceptible	Susceptible	Susceptible	Susceptible	Susceptible	Susceptible	Susceptible	Susceptible	Susceptible	0	1	1	1	1	1	1	1	1	3	3	AZT	3TC	NVP	2-No	2-No	2-No	2-No	2-No	100	100	100	100	100	361	204	117	320	3084	3.48911
B20	Susceptible	Susceptible	Susceptible	Potential low-level resistance	Susceptible	Susceptible	Susceptible	Susceptible	Susceptible	Susceptible	Susceptible	Susceptible	Susceptible	Susceptible	Susceptible	Susceptible	Susceptible	Susceptible	Susceptible	0	1	1	1	1	1	1	1	1	3	3	TDF	3TC	NVP	2-No	2-No	2-No	2-No	2-No	100	100	100	100	100	1224	184	155	338	4540.24	3.65708
B21	Susceptible	Susceptible	Susceptible	Potential low-level resistance	Susceptible	Susceptible	Susceptible	Susceptible	Susceptible	Susceptible	Susceptible	Susceptible	Susceptible	Susceptible	Susceptible	Susceptible	Susceptible	Susceptible	Susceptible	0	1	1	1	1	1	1	1	1	3	3	Mixed	FTC	NVP	2-No	2-No	2-No	2-No	2-No	99.7717	100	100	100	100	876	120	189	308	3096	3.4908
B22	Susceptible	Potential low-level resistance	Potential low-level resistance	Intermediate resistance	Susceptible	Potential low-level resistance	Potential low-level resistance	Potential low-level resistance	Susceptible	Susceptible	Susceptible	Susceptible	Susceptible	Susceptible	Susceptible	Susceptible	Susceptible	Susceptible	Susceptible	0	0.75	0.75	1	1	1	1	1	1	3	2.75	AZT	3TC	EFV	1-Yes	2-No	2-No	2-No	1-Yes	97.9228	100	100	98.9071	100	674	169	184	352	3048.25	3.48405
B23	Susceptible	Susceptible	Susceptible	Susceptible	Susceptible	Susceptible	Susceptible	Susceptible	Susceptible	Susceptible	Susceptible	Susceptible	Susceptible	Susceptible	Susceptible	Susceptible	Susceptible	Susceptible	Susceptible	0	1	1	1	1	1	1	1	1	3	3	AZT	3TC	NVP	2-No	2-No	2-No	2-No	2-No	86.4258	76.1111	100	100	87.6081	1024	180	168	347	4553.54	3.65835
B24	Susceptible	Susceptible	Susceptible	Potential low-level resistance	Susceptible	Susceptible	Susceptible	Susceptible	Susceptible	Susceptible	Susceptible	Susceptible	Susceptible	Susceptible	Susceptible	Susceptible	Susceptible	Susceptible	Susceptible	0	1	1	1	1	1	1	1	1	3	3	AZT	3TC	NVP	2-No	2-No	2-No	2-No	2-No	99.2084	100	100	100	100	379	146	171	316	2419	3.38364
B25	Susceptible	Susceptible	Susceptible	Potential low-level resistance	Susceptible	Susceptible	Susceptible	Susceptible	Susceptible	Susceptible	Susceptible	Susceptible	Susceptible	Susceptible	Susceptible	Susceptible	Susceptible	Susceptible	Susceptible	0	1	1	1	1	1	1	1	1	3	3	TDF	FTC	EFV	2-No	2-No	2-No	2-No	2-No	81.7221	29.902	74.2331	78.6885	49.4536	662	204	163	366	15044.2	4.17737
B26	Susceptible	Susceptible	Susceptible	Potential low-level resistance	Susceptible	Susceptible	Susceptible	Susceptible	Susceptible	Susceptible	Susceptible	Susceptible	Susceptible	Susceptible	Susceptible	Susceptible	Susceptible	Susceptible	Susceptible	0	1	1	1	1	1	1	1	1	3	3	AZT	3TC	NVP	2-No	2-No	2-No	2-No	2-No	100	100	100	100	100	823	169	169	337	4744.69	3.67621
B27	Susceptible	Susceptible	Susceptible	Potential low-level resistance	Susceptible	Susceptible	Susceptible	Susceptible	Susceptible	Susceptible	Susceptible	Susceptible	Susceptible	Susceptible	Susceptible	Susceptible	Susceptible	Susceptible	Susceptible	0	1	1	1	1	1	1	1	1	3	3	AZT	3TC	NVP	2-No	2-No	2-No	2-No	2-No	97.5072	100	100	100	100	1043	156	191	346	9778.86	3.99029
B28	Susceptible	Susceptible	Susceptible	Potential low-level resistance	Susceptible	Susceptible	Susceptible	Susceptible	Susceptible	Susceptible	Susceptible	Susceptible	Susceptible	Susceptible	Susceptible	Susceptible	Susceptible	Susceptible	Susceptible	0	1	1	1	1	1	1	1	1	3	3	AZT	3TC	NVP	2-No	2-No	2-No	2-No	2-No	79.2779	100	81.1111	100	93.0754	637	312	180	491	59563.1	4.77498
B29	Susceptible	Susceptible	Susceptible	Potential low-level resistance	Susceptible	Susceptible	Susceptible	Susceptible	Susceptible	Susceptible	Susceptible	Susceptible	Susceptible	Susceptible	Susceptible	Susceptible	Susceptible	Susceptible	Susceptible	0	1	1	1	1	1	1	1	1	3	3	AZT	3TC	EFV	2-No	2-No	2-No	2-No	2-No	73.117	39.8693	87.8788	66.6667	64.6688	863	153	165	317	127328	5.10492
B30	Susceptible	Susceptible	Susceptible	Potential low-level resistance	Susceptible	Susceptible	Susceptible	Susceptible	Susceptible	Susceptible	Susceptible	Susceptible	Susceptible	Susceptible	Susceptible	Susceptible	Susceptible	Susceptible	Susceptible	0	1	1	1	1	1	1	1	1	3	3	TDF	FTC	NVP	2-No	2-No	2-No	2-No	2-No	51.9685	1.69492	38.9262	0.546448	29.4416	635	59	149	197	22690.9	4.35585
B31	Susceptible	Susceptible	Susceptible	Potential low-level resistance	Susceptible	Susceptible	Susceptible	Susceptible	Susceptible	Susceptible	Susceptible	Susceptible	Susceptible	Susceptible	Susceptible	Susceptible	Susceptible	Susceptible	Susceptible	0	1	1	1	1	1	1	1	1	3	3	TDF	3TC	NVP	2-No	2-No	2-No	2-No	2-No	97.5676	88.8235	93.7888	95.082	91.2121	370	170	161	330	326154	5.51342
B32	Susceptible	Susceptible	Susceptible	Potential low-level resistance	Susceptible	Susceptible	Susceptible	Susceptible	Susceptible	Susceptible	Susceptible	Susceptible	Susceptible	Susceptible	Susceptible	High-level resistance	High-level resistance	Susceptible	Susceptible	1	1	1	1	1	1	1	0	0	2	3	AZT	3TC	EFV	1-Yes	2-No	2-No	1-Yes	2-No	97.0646	100	100	100	100	511	176	169	344	3631.95	3.56014
B33	Susceptible	Susceptible	Susceptible	Potential low-level resistance	Susceptible	Susceptible	Susceptible	Susceptible	Susceptible	Susceptible	Susceptible	Susceptible	Susceptible	Susceptible	Susceptible	Susceptible	Susceptible	Susceptible	Susceptible	0	1	1	1	1	1	1	1	1	3	3	AZT	3TC	NVP	2-No	2-No	2-No	2-No	2-No	99.6109	100	100	100	100	514	141	176	316	26666.7	4.42597
B34	Susceptible	Susceptible	Susceptible	Potential low-level resistance	Susceptible	Susceptible	Susceptible	Susceptible	Susceptible	Susceptible	Susceptible	Susceptible	Susceptible	Susceptible	Susceptible	Susceptible	Susceptible	Susceptible	Susceptible	0	1	1	1	1	1	1	1	1	3	3	AZT	3TC	EFV	2-No	2-No	2-No	2-No	2-No	86.2464	73.3333	98.0488	73.7705	86.9919	349	165	205	369	103041	5.01301
B35	Susceptible	Susceptible	Susceptible	Potential low-level resistance	Susceptible	Susceptible	Susceptible	Susceptible	Susceptible	Susceptible	Susceptible	Susceptible	Susceptible	Susceptible	Susceptible	Susceptible	Susceptible	Susceptible	Susceptible	0	1	1	1	1	1	1	1	1	3	3	AZT	3TC	NVP	2-No	2-No	2-No	2-No	2-No	94.1349	100	100	89.071	100	341	148	169	316	5763.11	3.76066
B36	Susceptible	Susceptible	Susceptible	Potential low-level resistance	Susceptible	Susceptible	Susceptible	Susceptible	Susceptible	Susceptible	Susceptible	Susceptible	Susceptible	Susceptible	Susceptible	Susceptible	Susceptible	Susceptible	Susceptible	0	1	1	1	1	1	1	1	1	3	3	AZT	3TC	NVP	2-No	2-No	2-No	2-No	2-No	99.373	100	100	99.4536	100	319	169	174	342	3329.5	3.52238
B37	Susceptible	Susceptible	Susceptible	Potential low-level resistance	Susceptible	Susceptible	Susceptible	Susceptible	Susceptible	Susceptible	Susceptible	Susceptible	Susceptible	Susceptible	Susceptible	Susceptible	Susceptible	Susceptible	Susceptible	0	1	1	1	1	1	1	1	1	3	3	TDF	FTC	NVP	2-No	2-No	2-No	2-No	2-No	72.3077	97.6331	96.7742	80.3279	97.2136	260	169	155	323	2746	3.4387
B38	Susceptible	Susceptible	Susceptible	Potential low-level resistance	Susceptible	Susceptible	Susceptible	Susceptible	Susceptible	Susceptible	Susceptible	Susceptible	Susceptible	Susceptible	Susceptible	Susceptible	Susceptible	Susceptible	Susceptible	0	1	1	1	1	1	1	1	1	3	3	Mixed	FTC	NVP	2-No	2-No	2-No	2-No	2-No	41.8483	1.75439	75.2212	0.546448	51.8293	1147	57	113	164	375569	5.57469
B39	Susceptible	Susceptible	Susceptible	Potential low-level resistance	Susceptible	Susceptible	Susceptible	Susceptible	Susceptible	Susceptible	Susceptible	Susceptible	Susceptible	Susceptible	Susceptible	Susceptible	Susceptible	Susceptible	Susceptible	0	1	1	1	1	1	1	1	1	3	3	AZT	3TC	NVP	2-No	2-No	2-No	2-No	2-No	16.6205	0.30303	30.8017	0.546448	30.8017	361	330	237	237	166649	5.2218
B40	Susceptible	Susceptible	Susceptible	Potential low-level resistance	Susceptible	Susceptible	Susceptible	Susceptible	Susceptible	Susceptible	Susceptible	Susceptible	Susceptible	Susceptible	Susceptible	High-level resistance	High-level resistance	Susceptible	Susceptible	1	1	1	1	1	1	1	0	0	2	3	Mixed	FTC	NVP	1-Yes	2-No	2-No	1-Yes	2-No	73.9224	95.5696	97.8495	87.4317	96.793	1392	158	186	343	10408	4.01737
B41	Susceptible	Susceptible	Susceptible	Potential low-level resistance	Susceptible	Susceptible	Susceptible	Susceptible	Susceptible	Susceptible	Susceptible	Susceptible	Susceptible	Susceptible	Susceptible	High-level resistance	High-level resistance	Susceptible	Susceptible	1	1	1	1	1	1	1	0	0	2	3	TDF	FTC	NVP	1-Yes	2-No	2-No	1-Yes	2-No	68.25	100	100	98.3607	100	1200	47	37	83	9113	3.95966
B42	Susceptible	Susceptible	Susceptible	Potential low-level resistance	Susceptible	Susceptible	Susceptible	Susceptible	Susceptible	Susceptible	Susceptible	Susceptible	Susceptible	Susceptible	Susceptible	Susceptible	Susceptible	Susceptible	Susceptible	0	1	1	1	1	1	1	1	1	3	3	Mixed	FTC	EFV	2-No	2-No	2-No	2-No	2-No	99.5098	99.4536	100	99.4536	99.8302	204	183	407	589	3190	3.50379
B43	Susceptible	Susceptible	Susceptible	Potential low-level resistance	Susceptible	Susceptible	Susceptible	Susceptible	Susceptible	Susceptible	Susceptible	Susceptible	Susceptible	Susceptible	Susceptible	Susceptible	Susceptible	Susceptible	Susceptible	0	1	1	1	1	1	1	1	1	3	3	AZT	3TC	NVP	2-No	2-No	2-No	2-No	2-No	70.1975	69.3182	96.875	61.2022	76.2712	557	88	32	118	5822	3.76507
B44	Susceptible	Susceptible	Susceptible	Potential low-level resistance	Susceptible	Susceptible	Susceptible	Susceptible	Susceptible	Susceptible	Susceptible	Susceptible	Susceptible	Susceptible	Susceptible	Susceptible	Susceptible	Susceptible	Susceptible	0	1	1	1	1	1	1	1	1	3	3	TDF	FTC	NVP	2-No	2-No	2-No	2-No	2-No	87.8049	10.5263	100	72.6776	96.3907	410	19	453	471	168393	5.22632
B45	Susceptible	Susceptible	Susceptible	Potential low-level resistance	Susceptible	Susceptible	Susceptible	Susceptible	High-level resistance	Intermediate resistance	Low-level resistance	Low-level resistance	High-level resistance	Susceptible	Low-level resistance	High-level resistance	High-level resistance	Potential low-level resistance	Potential low-level resistance	1	1	1	0	0	1	0.5	0	0	0.5	2	TDF	3TC	EFV	1-Yes	1-Yes	1-Yes	1-Yes	2-No	84.6608	100	100	95.082	100	1017	62	51	51	293447	5.46753
B46	Susceptible	Susceptible	Susceptible	Potential low-level resistance	Susceptible	Susceptible	Susceptible	Susceptible	Susceptible	Susceptible	Susceptible	Susceptible	Susceptible	Susceptible	Susceptible	Susceptible	Susceptible	Susceptible	Susceptible	0	1	1	1	1	1	1	1	1	3	3	AZT	3TC	EFV	2-No	2-No	2-No	2-No	2-No	82.6484	85.8491	95.3125	79.235	89.3491	219	106	64	169	24622	4.39132
B47	Susceptible	Susceptible	Susceptible	Potential low-level resistance	Susceptible	Susceptible	Susceptible	Susceptible	Susceptible	Susceptible	Susceptible	Susceptible	Susceptible	Susceptible	Susceptible	Susceptible	Susceptible	Susceptible	Susceptible	0	1	1	1	1	1	1	1	1	3	3	AZT	3TC	NVP	2-No	2-No	2-No	2-No	2-No	70.0581	100	100	62.2951	100	344	120	85	204	93940	4.97285
B48	Susceptible	Susceptible	Susceptible	Potential low-level resistance	Susceptible	Susceptible	Susceptible	Susceptible	Susceptible	Susceptible	Susceptible	Susceptible	Susceptible	Susceptible	Susceptible	Susceptible	Susceptible	Susceptible	Susceptible	0	1	1	1	1	1	1	1	1	3	3	AZT	3TC	NVP	2-No	2-No	2-No	2-No	2-No	100	100	100	100	100	368	90	91	91	33500	4.52504
B49	Susceptible	Susceptible	Susceptible	Potential low-level resistance	Susceptible	Susceptible	Susceptible	Susceptible	Susceptible	Susceptible	Susceptible	Susceptible	Susceptible	Susceptible	Susceptible	Susceptible	Susceptible	Susceptible	Susceptible	0	1	1	1	1	1	1	1	1	3	3	AZT	3TC	EFV	2-No	2-No	2-No	2-No	2-No	83.0709	62.8272	60.3989	81.9672	61.183	254	191	351	541	39778	4.59964
B50	Susceptible	Susceptible	Susceptible	Potential low-level resistance	Susceptible	Susceptible	Susceptible	Susceptible	Susceptible	Susceptible	Susceptible	Susceptible	Susceptible	Susceptible	Susceptible	High-level resistance	High-level resistance	Susceptible	Susceptible	1	1	1	1	1	1	1	0	0	2	3	AZT	3TC	EFV	1-Yes	2-No	2-No	1-Yes	2-No	82.2993	77.7202	100	79.7814	90.5495	548	193	263	455	3643	3.56146
B51	Susceptible	Susceptible	Susceptible	Potential low-level resistance	Susceptible	Susceptible	Susceptible	Susceptible	High-level resistance	Low-level resistance	Susceptible	Potential low-level resistance	High-level resistance	Susceptible	Susceptible	Intermediate resistance	High-level resistance	Intermediate resistance	High-level resistance	1	1	1	0	0	1	1	0.25	0	1	2	AZT	3TC	NVP	1-Yes	1-Yes	3-Only	1-Yes	2-No	83.7366	88.4615	97.8495	84.153	93.5294	744	78	93	170	14265	4.15427
B52	Susceptible	Susceptible	Susceptible	Potential low-level resistance	Susceptible	Susceptible	Susceptible	Susceptible	High-level resistance	Intermediate resistance	Intermediate resistance	Intermediate resistance	High-level resistance	Intermediate resistance	Low-level resistance	High-level resistance	High-level resistance	Susceptible	Susceptible	1	1	1	0	0	0.25	0.5	0	0	0.25	1.5	AZT	3TC	EFV	1-Yes	1-Yes	1-Yes	1-Yes	2-No	87.1369	100	100	94.5355	100	723	87	106	192	260729	5.41619
B53	Susceptible	Susceptible	Susceptible	Susceptible	Susceptible	Susceptible	Susceptible	Susceptible	Susceptible	Susceptible	Susceptible	Susceptible	Susceptible	Susceptible	Susceptible	Potential low-level resistance	Potential low-level resistance	Potential low-level resistance	Low-level resistance	0	1	1	1	1	1	1	0.75	0.75	2.75	3	AZT	3TC	NVP	1-Yes	2-No	2-No	1-Yes	2-No	100	100	2.77778	100	2.77778	554	107	72	72	115397	5.06219
B54	Susceptible	Susceptible	Susceptible	Potential low-level resistance	Susceptible	Susceptible	Susceptible	Susceptible	Susceptible	Susceptible	Susceptible	Susceptible	Susceptible	Susceptible	Susceptible	Potential low-level resistance	Low-level resistance	Susceptible	Susceptible	0	1	1	1	1	1	1	0.75	0.5	2.5	3	AZT	3TC	NVP	1-Yes	2-No	2-No	1-Yes	2-No	82.2404	48.4127	100	50.2732	100	366	126	59	59	7230	3.85914
B55	Susceptible	Susceptible	Susceptible	Susceptible	Susceptible	Susceptible	Susceptible	Susceptible	Susceptible	Susceptible	Susceptible	Susceptible	Susceptible	Susceptible	Susceptible	Susceptible	Susceptible	Susceptible	Susceptible	0	1	1	1	1	1	1	1	1	3	3	AZT	3TC	NVP	2-No	2-No	2-No	2-No	2-No	73.9895	10.7143	100	65.5738	45.0549	569	280	176	455	109305	5.03864
B56	Susceptible	Susceptible	Susceptible	Potential low-level resistance	Susceptible	Susceptible	Susceptible	Susceptible	Susceptible	Susceptible	Susceptible	Susceptible	Susceptible	Susceptible	Susceptible	Susceptible	Susceptible	Susceptible	Susceptible	0	1	1	1	1	1	1	1	1	3	3	TDF	FTC	NVP	2-No	2-No	2-No	2-No	2-No	93.299	100	100	92.8962	100	194	113	57	169	147739	5.1695
B57	Susceptible	Susceptible	Susceptible	Susceptible	Susceptible	Susceptible	Susceptible	Susceptible	Susceptible	Susceptible	Susceptible	Susceptible	Susceptible	Susceptible	Susceptible	Susceptible	Susceptible	Susceptible	Susceptible	0	1	1	1	1	1	1	1	1	3	3	TDF	FTC	EFV	2-No	2-No	2-No	2-No	2-No	96.7857	67.9104	100	73.224	100	280	134	114	114	3733	3.57206
[truncated: 161 more columns]
